# Supplementary material for: Self S-RNase reduces the expression of two pollen-specific COBRA genes to inhibit pollen tube growth in pear
Source: Mol Hortic. 2023 Dec 1;3:26. doi: 10.1186/s43897-023-00074-z (PMC10691131; doi:10.1186/s43897-023-00074-z)
Supplement: Supplementary file 2 — Additional file 2. [file 43897_2023_74_MOESM2_ESM.xlsx]

## Sheet: Table S1
Table S1 Expession patterns of COBRA genes in pear tissues
Gene	Gene ID	Peduncles							Flesh							Petioles							Leaves							Pollen tubes
		S1	S2	S3	S4	S5	S6		S1	S2	S3	S4	S5	S6		S1	S2	S3	S4	S5	S6		S1	S2	S3	S4	S5	S6		0 h	1 h	6 h	15 h
PbCOBL.1	Pbr010999.1	0.075347	0	0	0	0	0		0	0	0	0	0	0		0.027031	0	0	0	0	0		0	0	0	0	0	0		0	0	0	0
PbCOBL.2	Pbr028526.1	0	0	0	0	0	0		0	0	0	0	0	0		0	0	0	0	0	0		0	0	0	0	0	0		0	0	0	0
PbCOBL.3	Pbr009004.1	0	0	0	0	0	0		0	0	0	0	0	0		0	0	0	0	0	0		0.499522	0.787137	0.399928	0	0.501483	0.16782		0	0	0	0
PbCOB.A.1	Pbr004198.1	0	0	0	0	0	0		0	0	0	0	0	0		0	0	0	0	0	0		0	0	0	0	0	0		689.458	497.193	755.353	2199.03
PbCOB.A.2	Pbr033684.1	0	0	0	0	0	0.082331		0	0	0	0	0	0		0	0	0	0	0	0.141136		0	0	0	0	0	0		749.076	577.195	852.105	2096.55
PbCOB.B.1	Pbr011992.1	24.8361	111.034	38.9102	98.3868	68.2833	8.98622		17.8349	12.2719	13.1888	14.1504	7.93825	22.4754		6.93172	8.19598	32.5689	43.2185	16.5023	36.5442		11.9207	22.2761	39.1983	21.033	8.05842	1.06953		0	0	0	0
PbCOB.B.2	Pbr001136.1	11.2589	45.2366	17.1042	22.6344	24.0061	4.46074		7.09629	5.43406	7.04885	6.8105	2.43916	9.35179		2.94907	3.65137	14.1174	18.0589	8.72212	15.3561		5.40632	8.36171	13.4198	8.81835	3.61608	0.63482		0.111888	0	0	0
PbCOB.C.1	Pbr026558.1	0.065217	0.038693	0.074757	0.116056	0	0		0.068711	0	0	0	0	0.086523		0.058433	0.046091	0	0	0	0.267234		0.07928	0.054807	0	0	0	0		0.537216	1.53025	0.713969	1.0066
PbCOB.C.2	Pbr039918.1	0.107518	0	0	0	0	0		0	0	0	0	0	0		0	0	0	0	0	0		0	0	0	0	0	0		0	0	0	0
PbCOB.C.3	Pbr039909.1	0	0	0	0	0	0		0	0	0	0	0	0		0	0	0	0	0	0		0	0.035355	0	0	0	0		0	0	0	0
PbCOB.D.1	Pbr016608.1	55.488	63.239	44.1817	50.9141	84.7131	11.1112		35.2077	4.30213	6.75669	10.9715	14.3796	13.7448		29.1284	44.1178	28.4715	38.7418	72.7757	25.1949		26.9513	29.1725	54.4318	52.8149	58.8629	21.9173		0	0.361679	0.674997	0.543803
PbCOB.D.2	Pbr007186.1	69.2687	117.525	83.2578	43.4203	139.467	6.56374		73.9575	194.378	169.396	84.4805	161.8	61.3307		81.8022	94.7958	42.4654	64.7694	52.837	13.1831		25.8754	22.3465	2.63933	57.0026	2.1411	1.77493		0	0	0	0
PbCOB.D.3	Pbr020180.1	21.2722	32.3522	29.0191	15.4275	43.1276	15.6305		16.1489	32.9074	40.9692	17.1572	20.9187	17.5929		26.8241	32.4466	27.0219	36.9553	21.9848	17.5786		6.17587	9.74084	9.05637	29.7059	5.28317	2.15166		0	0	0	0
PbCOB.E	Pbr007184.1	0.384968	0.440724	0.088658	0.134799	0.132749	0.100314		1.12099	1.64305	0.261632	1.58005	0.238373	0.112105		0.184588	0.076052	0	0	0	0.042588		0.156746	0.058317	0	0	0	0		0	0	0	0
PbCOB.F.1	Pbr016607.1	1.98677	5.80803	1.59903	2.03926	3.27391	0.626023		2.1513	0.199023	0.366173	0.503793	0.478347	0.518874		2.36272	1.5229	1.43507	1.97359	3.13397	1.21777		0.870765	1.21641	1.97731	1.9111	2.21507	1.38315		0	0	0	0
PbCOB.F.2	Pbr007185.1	8.12955	6.72693	6.27563	4.82053	0.958836	0.645508		8.76446	6.02982	15.9825	6.33133	0.434298	0.044126		5.34636	11.8916	3.91165	0.245819	0.329618	0.133809		5.41829	3.18322	0.254738	3.13002	0.099221	0.20441		0	0	0	0
PbCOB.F.3	Pbr020181.1	96.8672	80.8619	19.0361	3.00152	2.66453	0.302179		126.57	98.9201	31.6369	2.69436	1.54126	0.224264		65.0976	27.4263	2.33259	3.40648	0.407926	0.291086		13.0006	3.97526	0.086648	0.900476	0.136053	0.052292		0	0	0	0

## Sheet: Table S2
Table S2 The C2H2-type zinc finger proteins in different fruit trees.
Group	Sub-group	Pear		Apple	Peach	Strawberry	Papaya	Orange	Grape
		Name	Gene ID
A	A1	PbC2H2.A1.1	Pbr020940.1	MD16G1275500	Prupe.5G038200.1.p	FvH4_5g21910.t1	evm.model.supercontig_239.1	orange1.1g045333m	VIT_202s0012g01190.1
		PbC2H2.A1.2	Pbr023092.1
	A2	PbC2H2.A2	Pbr035870.1	MD12G1148100	Prupe.6G260700.1.p	FvH4_6g13130.t1		orange1.1g021556m	VIT_208s0007g00880.1
	A3	PbC2H2.A3	Pbr011792.1	MD16G1212200	Prupe.1G034100.2.p		evm.model.supercontig_44.99	orange1.1g041626m	VIT_205s0049g00070.1
	A4	PbC2H2.A4.1	Pbr023382.1	MD10G1188200	Prupe.8G228000.2.p	FvH4_2g22040.t1	evm.model.supercontig_50.50
		PbC2H2.A4.2	Pbr009028.1
		PbC2H2.A4.3	Pbr025328.1
	A5	PbC2H2.A5.1	Pbr003843.1	MD03G1085800	Prupe.6G070100.1.p	FvH4_3g36951.t1		orange1.1g029424m	VIT_206s0004g05260.1
		PbC2H2.A5.2	Pbr018955.1
	A6	PbC2H2.A6.1	Pbr009027.1	MD05G1201300	Prupe.8G227900.1.p	FvH4_2g22030.t1
		PbC2H2.A6.2	Pbr023383.1
		PbC2H2.A6.3	Pbr025329.1
	A7	PbC2H2.A7.1	Pbr002198.1	MD16G1212300	Prupe.1G034200.1.p	FvH4_4g03020.t1	evm.model.supercontig_44.98	orange1.1g037433m	VIT_205s0049g00085.1
		PbC2H2.A7.2	Pbr011793.1
	A8	PbC2H2.A8	Pbr039191.1	MD13G1086000	Prupe.1G260700.1.p	FvH4_4g35130.t1	evm.model.supercontig_5.339	orange1.1g024763m	VIT_201s0026g00850.1
	A9	PbC2H2.A9.1	Pbr001143.1			FvH4_4g19283.t1
		PbC2H2.A9.2	Pbr011985.1
		PbC2H2.A9.3	Pbr001145.1
		PbC2H2.A9.4	Pbr011983.1
	A10	PbC2H2.A10.1	Pbr012152.1	MD16G1014800	Prupe.1G336500.5.p	FvH4_4g33120.t2	evm.model.supercontig_2.142	orange1.1g047746m	VIT_201s0011g06200.4
		PbC2H2.A10.2	Pbr010772.1	MD13G1016900
	A11	PbC2H2.A11.1	Pbr041707.1	MD07G1042100	Prupe.2G048100.1.p			orange1.1g046965m	VIT_207s0031g00355.1
		PbC2H2.A11.2	Pbr024793.1
	A12	PbC2H2.A12.1	Pbr001281.1	MD13G1269700	Prupe.1G088000.1.p	FvH4_4g09320.t1	evm.model.supercontig_233.17	orange1.1g031497m	VIT_211s0052g01120.1
		PbC2H2.A12.2	Pbr024637.1
	A13	PbC2H2.A13.1	Pbr020020.1	MD08G1059200	Prupe.1G391200.1.p	FvH4_2g40850.t1	evm.model.supercontig_127.8	orange1.1g044109m	VIT_204s0008g05930.1
		PbC2H2.A13.2	Pbr019037.1
	A14	PbC2H2.A14	Pbr035801.1	MD12G1054400	Prupe.7G082300.1.p
	A15	PbC2H2.A15	Pbr036657.1	MD09G1005900	Prupe.3G311100.1.p
B		PbC2H2.B.1	Pbr033168.1		Prupe.1G040800.1.p		evm.model.supercontig_44.43		VIT_205s0049g01250.1
		PbC2H2.B.2	Pbr033179.1
		PbC2H2.B.3	Pbr020677.1
		PbC2H2.B.4	Pbr013304.1	MD16G1042200	Prupe.1G311900.1.p	FvH4_4g27300.t2	evm.model.supercontig_350.1	orange1.1g040647m	VIT_201s0011g03600.1
C		PbC2H2.C.1	Pbr002484.1	MD05G1247000	Prupe.4G117400.1.p	FvH4_3g12940.t1		orange1.1g017258m	VIT_201s0011g01240.3
		PbC2H2.C.2	Pbr021476.3
		PbC2H2.C.3	Pbr031592.1
D		PbC2H2.D	Pbr036949.1	MD14G1163900	Prupe.5G157300.4.p	FvH4_5g07330.t2	evm.model.supercontig_130.47	orange1.1g024416m	VIT_217s0000g10170.1
E		PbC2H2.E	Pbr008582.1
F		PbC2H2.F	Pbr019360.2	MD15G1271600	Prupe.7G146600.2.p	FvH4_1g14350.t4	evm.model.supercontig_15.107	orange1.1g000729m	VIT_204s0023g00980.3
G	G1	PbC2H2.G1.1	Pbr033642.1	MD03G1214000	Prupe.4G200600.1.p	FvH4_3g21630.t1	evm.model.supercontig_97.89	orange1.1g013455m	VIT_219s0014g05000.1
		PbC2H2.G1.2	Pbr040566.1
		PbC2H2.G1.3	Pbr027350.1
	G2	PbC2H2.G2	Pbr042299.1	MD03G1073300	Prupe.6G060000.1.p	FvH4_3g38290.t1	evm.model.supercontig_112.46		VIT_206s0004g06240.1
	G3	PbC2H2.G3	Pbr005844.1	MD15G1013200	Prupe.1G366300.1.p	FvH4_2g38560.t1	evm.model.supercontig_26.33	orange1.1g047748m	VIT_218s0001g14130.1
	G4	PbC2H2.G4.1	Pbr008168.1	MD08G1169800	Prupe.1G503600.1.p	FvH4_2g26340.t1	evm.model.supercontig_36.12	orange1.1g014111m	VIT_218s0001g03670.1
		PbC2H2.G4.2	Pbr033513.1
		PbC2H2.G4.3	Pbr008516.1
H		PbC2H2.H	Pbr013938.1
I	I1	PbC2H2.I1.1	Pbr014583.1	MD03G1142800	Prupe.6G127700.1.p	FvH4_3g24680.t1	evm.TU.contig_35924.1	orange1.1g039549m	VIT_206s0080g00270.1
		PbC2H2.I1.2	Pbr003511.1
		PbC2H2.I1.3	Pbr035026.1
	I2	PbC2H2.I2	Pbr040613.1		Prupe.1G519400.1.p	FvH4_5g37050.t1	evm.model.supercontig_36.149	orange1.1g037179m	VIT_218s0001g05860.1
	I3	PbC2H2.I3	Pbr031162.1				evm.model.supercontig_85.133	orange1.1g040794m	VIT_208s0007g08070.1
	I4	PbC2H2.I4.1	Pbr000606.1	MD11G1029500	Prupe.6G023800.1.p	FvH4_3g43040.t1	evm.model.supercontig_84.74
		PbC2H2.I4.2	Pbr019090.1
		PbC2H2.I4.3	Pbr023221.1
	I5	PbC2H2.I5.1	Pbr027475.1	MD16G1047400	Prupe.1G306200.1.p	FvH4_4g28010.t1	evm.model.supercontig_1.215	orange1.1g046329m	VIT_201s0011g03100.1
		PbC2H2.I5.2	Pbr013258.1
	I6	PbC2H2.I6.1	Pbr023820.1	MD02G1313400
		PbC2H2.I6.2	Pbr004929.1
	I7	PbC2H2.I7.1	Pbr040429.1	MD03G1128200	Prupe.6G113300.1.p	FvH4_3g30580.t1	evm.model.supercontig_47.3	orange1.1g044007m	VIT_206s0061g00780.1
		PbC2H2.I7.2	Pbr030371.1
		PbC2H2.I7.3	Pbr012970.1
	I8	PbC2H2.I8.1	Pbr038802.1	MD14G1241600	Prupe.5G239100.1.p	FvH4_5g17840.t1	evm.model.supercontig_7.131	orange1.1g037502m	VIT_217s0000g01870.1
		PbC2H2.I8.2	Pbr028324.1
	I9	PbC2H2.I9	Pbr012170.1	MD16G1012300	Prupe.1G338700.1.p	FvH4_4g35830.t1	evm.model.supercontig_2.118	orange1.1g014184m	VIT_201s0011g06400.1
	I10	PbC2H2.I10	Pbr012192.1	MD16G1009600	Prupe.1G341000.2.p	FvH4_4g36040.t1	evm.model.supercontig_2.88	orange1.1g008103m
	I11	PbC2H2.I11	Pbr012193.2	MD13G1013000	Prupe.1G341100.1.p	FvH4_4g36050.t1	evm.model.supercontig_2.89		VIT_201s0010g02090.1
	I12	PbC2H2.I12	Pbr020403.1	MD04G1203000	Prupe.6G323100.1.p	FvH4_6g06270.t1	evm.model.supercontig_48.75	orange1.1g010444m	VIT_214s0060g02440.1
	I13	PbC2H2.I13	Pbr029706.1	MD02G1151700	Prupe.7G151500.1.p	FvH4_1g13710.t1	evm.model.supercontig_158.1	orange1.1g010389m	VIT_218s0001g12220.1
									VIT_204s0023g01430.1
	I14	PbC2H2.I14.1	Pbr020098.1	MD08G1033100	Prupe.1G381800.1.p	FvH4_2g40030.t1	evm.model.supercontig_64.66	orange1.1g026210m
		PbC2H2.I14.2	Pbr006167.1
	I15	PbC2H2.I15.1	Pbr009954.1	MD11G1278800	Prupe.8G234800.1.p	FvH4_2g22950.t1	evm.model.supercontig_52.117	orange1.1g011807m	VIT_200s0179g00170.1
		PbC2H2.I15.2	Pbr012907.1	MD03G1258200
	I16	PbC2H2.I16.1	Pbr032492.1	MD09G1192300	Prupe.3G048600.1.p	FvH4_6g33550.t2	evm.model.supercontig_25.46	orange1.1g007898m	VIT_209s0002g02300.1
		PbC2H2.I16.2	Pbr028264.1
	I17	PbC2H2.I17	Pbr019853.1	MD15G1058000	Prupe.1G410700.1.p	FvH4_2g31720.t3
	I18	PbC2H2.I18.1	Pbr025606.1	MD11G1133100	Prupe.6G098800.1.p	FvH4_3g32700.t1		orange1.1g011146m	VIT_206s0004g03070.1
		PbC2H2.I18.2	Pbr029012.1
	I19	PbC2H2.I19.1	Pbr021137.1	MD12G1120300	Prupe.6G238500.1.p	FvH4_6g15680.t2	evm.model.supercontig_45.59	orange1.1g011334m	VIT_208s0040g02100.5
		PbC2H2.I19.2	Pbr005017.1
		PbC2H2.I19.3	Pbr008330.1
J	J1	PbC2H2.J1.1	Pbr008187.1	MD15G1358600	Prupe.1G506200.1.p	FvH4_5g38850.t1	evm.model.supercontig_42.141	orange1.1g013121m	VIT_218s0001g04100.1
		PbC2H2.J1.2	Pbr008543.1	MD08G1173300
	J2	PbC2H2.J2	Pbr005306.1	MD09G1283800	Prupe.5G079100.1.p	FvH4_5g00630.t2	evm.model.supercontig_29.96	orange1.1g023347m
K	K1	PbC2H2.K1.1	Pbr029043.1	MD03G1110900	Prupe.6G093500.1.p
		PbC2H2.K1.2	Pbr033913.1	MD11G1124800
	K2	PbC2H2.K2.1	Pbr029044.1		Prupe.6G093400.1.p
		PbC2H2.K2.2	Pbr033914.1
	K3	PbC2H2.K3.1	Pbr023129.1	MD03G1043000	Prupe.6G035400.1.p	FvH4_3g41600.t1	evm.model.supercontig_12.67	orange1.1g045316m
		PbC2H2.K3.2	Pbr041329.1	MD11G1046000
	K4	PbC2H2.K4.1	Pbr006411.1	MD09G1062700	Prupe.3G257500.1.p	FvH4_6g47240.t1	evm.model.supercontig_14.159	orange1.1g039095m
		PbC2H2.K4.2	Pbr038354.1
	K5	PbC2H2.K5.1	Pbr019738.1	MD15G1071400	Prupe.1G424300.1.p	FvH4_2g33250.t1
		PbC2H2.K5.2	Pbr021979.1	MD03G1122300
	K6	PbC2H2.K6.1	Pbr025748.1	MD10G1104100	Prupe.8G142400.1.p	FvH4_2g04120.t1		orange1.1g024499m
		PbC2H2.K6.2	Pbr041948.1
	K7	PbC2H2.K7.1	Pbr016364.1	MD10G1139600	Prupe.8G178300.1.p	FvH4_2g16630.t1	evm.model.supercontig_20.205	orange1.1g038358m	VIT_203s0038g03700.1
		PbC2H2.K7.2	Pbr040284.1
	K8	PbC2H2.K8.1	Pbr006742.1	MD02G1211300	Prupe.2G136600.1.p	FvH4_7g10970.t1	evm.model.supercontig_138.48	orange1.1g040791m	VIT_215s0021g02710.1
		PbC2H2.K8.2	Pbr006743.1
	K9	PbC2H2.K9.1	Pbr007236.1	MD14G1209000	Prupe.5G201400.1.p	FvH4_5g14270.t1	evm.TU.contig_33076.1	orange1.1g038961m
		PbC2H2.K9.2	Pbr030110.1
	K10	PbC2H2.K10	Pbr029951.1	MD13G1064600	Prupe.1G283600.1.p	FvH4_4g30350.t1	evm.model.supercontig_1.105	orange1.1g041528m	VIT_201s0011g00710.1
	K11	PbC2H2.K11	Pbr024586.1	MD04G1063600	Prupe.5G068600.1.p	FvH4_5g19030.t1	evm.model.supercontig_29.163	orange1.1g021090m	VIT_200s0229g00050.1
	K12	PbC2H2.K12	Pbr038734.1	MD02G1214100	Prupe.2G136700.1.p	FvH4_7g10990.t1	evm.model.supercontig_2070.1	orange1.1g044606m	VIT_215s0021g02720.1
	K13	PbC2H2.K13.1	Pbr017491.1	MD07G1252200	Prupe.2G275700.1.p
		PbC2H2.K13.2	Pbr031730.1
		PbC2H2.K13.3	Pbr012712.1
		PbC2H2.K13.4	Pbr015728.1
	K14	PbC2H2.K14.1	Pbr042596.1	MD07G1192900	Prupe.2G230800.1.p	FvH4_7g21880.t1	evm.TU.contig_30912.1		VIT_206s0004g04180.1
		PbC2H2.K14.2	Pbr028202.1						VIT_213s0019g00480.1
	K15	PbC2H2.K15.1	Pbr028986.1	MD03G1099300	Prupe.6G084100.1.p	FvH4_3g35040.t1
		PbC2H2.K15.2	Pbr033995.1
	K16	PbC2H2.K16.1	Pbr020962.2	MD12G1136900	Prupe.6G249300.1.p	FvH4_6g14410.t1
		PbC2H2.K16.2	Pbr008219.1
		PbC2H2.K16.3	Pbr017656.1
	K17	PbC2H2.K17.1	Pbr010752.1	MD01G1099800	Prupe.2G205700.1.p	FvH4_7g18360.t1	evm.model.supercontig_53.160	orange1.1g045639m	VIT_213s0019g05170.1
		PbC2H2.K17.2	Pbr034526.1
		PbC2H2.K17.3	Pbr010731.1
	K18	PbC2H2.K18.1	Pbr040433.1	MD03G1128800	Prupe.6G113100.1.p	FvH4_3g30610.t1
		PbC2H2.K18.2	Pbr030369.1
	K19	PbC2H2.K19	Pbr005045.1	MD12G1107100	Prupe.7G125800.1.p	FvH4_6g16820.t1	evm.model.supercontig_92.92	orange1.1g036604m	VIT_208s0007g04770.1
L		PbC2H2.L	Pbr007214.1	MD14G1211500	Prupe.5G204600.1.p	FvH4_5g13920.t1	evm.model.supercontig_94.53	orange1.1g008456m
M		PbC2H2.M	Pbr005568.1
N		PbC2H2.N	Pbr036371.1
O	O1	PbC2H2.O1	Pbr036965.1	MD14G1165600	Prupe.5G159200.1.p	FvH4_5g07090.t1	evm.model.supercontig_4.49	orange1.1g039624m	VIT_217s0000g09980.1
	O2	PbC2H2.O2	Pbr010683.1	MD01G1106000	Prupe.2G211400.1.p	FvH4_7g19090.t8		orange1.1g000392m	VIT_213s0019g04520.1
P	P1	PbC2H2.P1.1	Pbr005489.3	MD12G1016900	Prupe.7G118500.2.p	FvH4_6g17790.t1
		PbC2H2.P1.2	Pbr016815.1
	P2	PbC2H2.P2.1	Pbr027978.1	MD03G1134300	Prupe.6G118700.2.p	FvH4_3g29940.t2		orange1.1g022395m	VIT_208s0007g03940.1
		PbC2H2.P2.2	Pbr004446.2	MD11G1156500
		PbC2H2.P2.3	Pbr004805.1
Q	Q1	PbC2H2.Q1	Pbr005498.1	MD12G1018100	Prupe.7G117000.3.p	FvH4_6g17910.t1	evm.model.supercontig_5.76	orange1.1g001465m	VIT_208s0007g03880.1
	Q2	PbC2H2.Q2	Pbr027716.1		Prupe.7G181100.1.p
R		PbC2H2.R	Pbr012104.1	MD16G1020600	Prupe.1G331600.1.p	FvH4_4g33820.t1	evm.TU.contig_27573.2	orange1.1g011534m	VIT_201s0011g05570.2
S		PbC2H2.S	Pbr006750.1	MD03G1164300	Prupe.4G260600.1.p	FvH4_2g06740.t1		orange1.1g044802m
T		PbC2H2.T	Pbr016519.1	MD04G1021500	Prupe.1G170500.1.p	FvH4_4g12870.t2		orange1.1g001815m
U	U1	PbC2H2.U1.1	Pbr000874.1	MD15G1411000	Prupe.1G551600.1.p	FvH4_1g04960.t1		orange1.1g048459m	VIT_208s0040g00240.2
		PbC2H2.U1.2	Pbr016404.1
	U2	PbC2H2.U2.1	Pbr016939.2	MD15G1186600			evm.model.supercontig_66.19
		PbC2H2.U2.2	Pbr027596.1
		PbC2H2.U2.3	Pbr042005.1
	U3	PbC2H2.U3.1	Pbr039907.1	MD15G1431100
		PbC2H2.U3.2	Pbr039920.1
	U4	PbC2H2.U4	Pbr026560.1		Prupe.1G576100.1.p	FvH4_5g28700.t3	evm.model.supercontig_161.1	orange1.1g026846m	VIT_212s0035g00660.1
V	V1	PbC2H2.V1	Pbr038091.1	MD17G1000600	Prupe.3G307100.1.p	FvH4_6g53600.t1	evm.model.supercontig_171.9	orange1.1g025436m	VIT_214s0068g01930.1
	V2	PbC2H2.V2.1	Pbr026143.1	MD14G1070700	Prupe.7G063400.1.p	FvH4_6g23600.t1	evm.model.supercontig_92.40	orange1.1g023000m	VIT_208s0007g08360.1
		PbC2H2.V2.2	Pbr023394.1
W	W1	PbC2H2.W1	Pbr031344.1	MD01G1205000	Prupe.2G297400.1.p	FvH4_7g29840.t1	evm.model.supercontig_107.75	orange1.1g044673m	VIT_211s0118g00610.2
	W2	PbC2H2.W2	Pbr035354.1						VIT_216s0050g00700.3
	W3	PbC2H2.W3	Pbr020244.2	MD06G1210700	Prupe.5G216800.1.p	FvH4_5g12750.t2		orange1.1g020131m	VIT_211s0052g01850.1
X		PbC2H2.X	Pbr030871.1	MD03G1269600	|Prupe.8G245700.1.p	FvH4_2g24030.t1	evm.model.supercontig_39.29
Y		PbC2H2.Y.1	Pbr003789.1	MD05G1043400	Prupe.8G062800.1.p	FvH4_2g11920.t2	evm.model.supercontig_42.38		VIT_203s0017g01020.1
		PbC2H2.Y.2	Pbr028450.1
Z	Z1	PbC2H2.Z1.1	Pbr029135.1	MD15G1161400	Prupe.7G256500.1.p	FvH4_1g01891.t1	evm.model.supercontig_46.75	orange1.1g019957m
		PbC2H2.Z1.2	Pbr003064.1
	Z2	PbC2H2.Z2	Pbr018668.1	MD01G1209800	Prupe.2G301900.2.p	FvH4_7g30390.t8	evm.model.supercontig_107.121	orange1.1g008891m	VIT_216s0050g01420.1

## Sheet: Table S3
Table S3 Differentially expression analysis of C2H2-type Zinc Finger proteins in self- and cross-pollinated styles of 'Dangshansuli'
Name	Self-pollinated styles of 'Dangshansuli'	Cross-pollinated styles of 'Dangshansuli'	Cross/self
PbC2H2.K5.2	213.28	194.32	0.911103
PbC2H2.I8.1	149.85	142.43	0.950484
PbC2H2.K5.1	143.85	137.94	0.958916
PbC2H2.J1.1	66.41	69.22	1.04231
PbC2H2.P2.3	51.93	37.69	0.725785
PbC2H2.C.1	49.95	49.89	0.998799
PbC2H2.J1.2	43.24	61.93	1.43224
PbC2H2.P1.2	39.24	48.98	1.24822
PbC2H2.K18.1	36.32	38.79	1.06801
PbC2H2.I14.2	33.53	36.95	1.102
PbC2H2.P1.1	32.61	29.73	0.911684
PbC2H2.I13	31.73	23.6	0.743776
PbC2H2.W3	30.41	30.69	1.00921
PbC2H2.K18.2	28.85	23.9	0.828423
PbC2H2.R	27.42	21.66	0.789934
PbC2H2.P2.2	26.94	17.89	0.664068
PbC2H2.C.2	25.53	25.76	1.00901
PbC2H2.V2.1	23.44	15.07	0.642918
PbC2H2.U4	23.18	17.24	0.743745
PbC2H2.K19	22.62	6.57	0.290451
PbC2H2.C.3	21.76	18.65	0.857077
PbC2H2.I7.3	21.74	12.32	0.566697
PbC2H2.P2.1	21.07	10.03	0.476032
PbC2H2.I18.1	18.05	15.26	0.845429
PbC2H2.K12	17.61	15.82	0.898353
PbC2H2.K6.1	17.14	6.9	0.402567
PbC2H2.K14.1	16.58	10.28	0.620024
PbC2H2.K9.1	15.88	12.93	0.814232
PbC2H2.I8.2	15.45	16.19	1.0479
PbC2H2.W2	14.96	14.84	0.991979
PbC2H2.I18.2	14.66	20.82	1.42019
PbC2H2.U2.3	14.65	14.83	1.01229
PbC2H2.G2	13.9	9.75	0.701439
PbC2H2.U2.2	13.78	8.65	0.627721
PbC2H2.Q1	13.06	16.13	1.23507
PbC2H2.I9	12.71	8.07	0.634933
PbC2H2.D	11.2	8.97	0.800893
PbC2H2.V2.2	10.61	6.15	0.579642
PbC2H2.K16.1	9.84	4.5	0.457317
PbC2H2.A10.2	9.82	5.64	0.574338
PbC2H2.W1	8.51	6.48	0.761457
PbC2H2.A10.1	8.13	8.06	0.99139
PbC2H2.F	7.96	6.78	0.851759
PbC2H2.K14.2	7.72	0.77	0.0997409
PbC2H2.U1.2	6.59	6.29	0.954476
PbC2H2.U1.1	6.59	4.72	0.716237
PbC2H2.Y.2	6.56	4.76	0.72561
PbC2H2.I14.1	6.45	3.08	0.477519
PbC2H2.K17.1	6.28	4.15	0.660828
PbC2H2.K17.2	6.28	4.15	0.660828
PbC2H2.K17.3	6.28	4.15	0.660828
PbC2H2.I1.1	5.77	3.72	0.644714
PbC2H2.I1.2	5.77	3.72	0.644714
PbC2H2.I11	5.7	6.74	1.18246
PbC2H2.T	5.58	5.77	1.03405
PbC2H2.L	5.36	2.9	0.541045
PbC2H2.U3.1	5.07	7.82	1.54241
PbC2H2.U3.2	5.07	7.82	1.54241
PbC2H2.Y.1	5.01	6.71	1.33932
PbC2H2.Z1.2	4.69	5.32	1.13433
PbC2H2.U2.1	4.43	4.78	1.07901
PbC2H2.Z2	4.3	3.49	0.811628
PbC2H2.K9.2	3.7	3.18	0.859459
PbC2H2.O2	3.69	4.48	1.21409
PbC2H2.I17	3.48	2.53	0.727011
PbC2H2.K15.2	3.19	0.79	0.247649
PbC2H2.I4.1	3.1	3.79	1.22258
PbC2H2.O1	2.73	4.35	1.59341
PbC2H2.K15.1	2.42	0	0
PbC2H2.I12	2.38	2.83	1.18908
PbC2H2.K16.2	2.27	3.75	1.65198
PbC2H2.I3	2.09	2.42	1.15789
PbC2H2.K8.1	1.91	0.25	0.13089
PbC2H2.K8.2	1.91	0.25	0.13089
PbC2H2.X	1.84	2.32	1.26087
PbC2H2.G3	1.75	4.64	2.65143
PbC2H2.J2	1.57	1.56	0.993631
PbC2H2.K11	1.54	6.51	4.22727
PbC2H2.Z1.1	1.04	1.55	1.49038
PbC2H2.S	1.04	1.03	0.990385
PbC2H2.I15.2	0.81	1.07	1.32099
PbC2H2.V1	0.51	3.57	7
PbC2H2.A13.1	0.47	3.76	8
PbC2H2.I16.2	0.47	2.35	5
PbC2H2.B.4	0.45	0
PbC2H2.K3.1	0.41	0.41
PbC2H2.K10	0.22	0
PbC2H2.G4.1	0	0.56
PbC2H2.I19.1	0	0.22
PbC2H2.K2.1	0.49	0
PbC2H2.K1.2	0.48	0.72
PbC2H2.I16.1	0.7	0
PbC2H2.I10	0.61	0.81
PbC2H2.A3	0.56	0.55
PbC2H2.A13.2	0.92	0
PbC2H2.H	0.9	0
PbC2H2.A15	0	0
PbC2H2.I4.2	0	0
PbC2H2.I4.3	0	0
PbC2H2.A1.1	0	0
PbC2H2.A1.2	0	0
PbC2H2.A2	0	0
PbC2H2.A4.1	0	0
PbC2H2.A4.2	0	0
PbC2H2.A4.3	0	0
PbC2H2.A5.1	0	0
PbC2H2.A5.2	0	0
PbC2H2.A6.1	0	0
PbC2H2.A6.2	0	0
PbC2H2.A6.3	0	0
PbC2H2.A7.1	0	0
PbC2H2.A7.2	0	0
PbC2H2.A8	0	0
PbC2H2.A9.1	0	0
PbC2H2.A9.2	0	0
PbC2H2.A9.3	0	0
PbC2H2.A9.4	0	0
PbC2H2.A11.1	0	0
PbC2H2.A11.2	0	0
PbC2H2.A12.1	0	0
PbC2H2.A12.2	0	0
PbC2H2.A14	0	0
PbC2H2.B.1	0	0
PbC2H2.B.2	0	0
PbC2H2.B.3	0	0
PbC2H2.E	0	0
PbC2H2.G1.1	0	0
PbC2H2.G1.2	0	0
PbC2H2.G1.3	0	0
PbC2H2.G4.2	0	0
PbC2H2.G4.3	0	0
PbC2H2.I1.3	0	0
PbC2H2.I2	0	0
PbC2H2.I5.1	0	0
PbC2H2.I5.2	0	0
PbC2H2.I6.1	0	0
PbC2H2.I6.2	0	0
PbC2H2.I7.1	0	0
PbC2H2.I7.2	0	0
PbC2H2.I15.1	0	0
PbC2H2.I19.2	0	0
PbC2H2.I19.3	0	0
PbC2H2.K1.1	0	0
PbC2H2.K2.2	0	0
PbC2H2.K3.2	0	0
PbC2H2.K4.1	0	0
PbC2H2.K4.2	0	0
PbC2H2.K6.2	0	0
PbC2H2.K7.1	0	0
PbC2H2.K7.2	0	0
PbC2H2.K13.1	0	0
PbC2H2.K13.2	0	0
PbC2H2.K13.3	0	0
PbC2H2.K13.4	0	0
PbC2H2.K16.3	0	0
PbC2H2.M	0	0
PbC2H2.N	0	0
PbC2H2.Q2	0	0

## Sheet: Table S4
Table S4 Primers used in this study
Gene	Forward primer (from 5' to 3')	Reverse primer (from 5' to 3')	Note
PbCOB.A.1	TCAGCAGTGGAAAATCAGTGGCG	CGAGACGCAGCATCTGGGGAC	qRT-PCR analysis
PbCOB.A.2	TCAGCAGTGGAAAATCAGTGGCG	CGAGACGCAGCATCTGGGGAC	qRT-PCR analysis
PbActin	CCCGAGAGGAAGTACAGTGTCTGGATC	TTCGTCGTACTCTGCCTTGGCG	RT-PCR analysis
PbTUB	GGCATCAACCTTCATTGGGAACTC	ACCAGATCGTTCATGTTGCTCTCG	qRT-PCR analysis
PbABF.E.2	CAGTCACAGTTCCAGCCTTTGCC	GCAGTTGAGATTGATTGACCAGTGTTG	qRT-PCR analysis
PbC2H2.U3.1	TGCAAAACATGCTCAGACCTAACT	TCAACATTGTCACGGTCCTCCTC	qRT-PCR analysis
PbC2H2.U3.2	TGCAAAACATGCTCAGACCTAACT	TCAACATTGTCACGGTCCTCCTC	qRT-PCR analysis
PbC2H2.O1	ACAAGTATCTGGTACAGCATCGTCG	AGTCACTTCTTACTCTTCTTCACCGA	qRT-PCR analysis
PbC2H2.G3	GCTGCTGGCTCCTACGATTCTGT	ACGACGACCTTAATCACGACTCTA	qRT-PCR analysis
PbC2H2.K11	ATTTCAGCGTGCTATCGGATGCCT	AAAGTGCACAAACAAAATGAATACGGTC	qRT-PCR analysis
PbC2H2.V1	CAAGTTGTTCCGAAGAAGGCAGAT	GTGAACGCTACTTCGTACATTGATGAT	qRT-PCR analysis
PbC2H2.A13.1	GAGGTTTGACATGGCAAAGAGCA	CTAACAAGTTAGAGCTTGAGCGACA	qRT-PCR analysis
PbC2H2.I16.2	GGTGAAGGTTTGACCCGAGATTT	GGAAGCAGTAGTAGCAGGAGCATTAG	qRT-PCR analysis
PbC2H2.K16.2	AATTAGGGTTTGGAATTAAGGGTTTGG	CGTCGATGTTCTCAGCCTCTTATGG	qRT-PCR analysis
PbCOB.A.1	gagaacacgggggactctagaATGATGGAAACAAGTTATCTGGGCAC	gcccttgctcaccatggatccGTGGAAGCGGTCTGTCATGAAAAG	Subcellular localization of PbCOB.A.1-GFP
PbCOB.A.2	gagaacacgggggactctagaATGATGGAAACTAGTAATATGGTCATGAGAATAC	gcccttgctcaccatggatccGTGGAAGCGATTTGTCATGAAAAGG	Subcellular localization of PbCOB.A.2-GFP
AtLRX11	gagaacacgggggactctagaATGCCCTTCTATAAGCAGCCTTG	gcccttgctcaccatggatccGTAGCCTGCGAACATTGGCG	Subcellular localization of AtLRX11-GFP and AtLRX11-YFP
PbCOB.A.1	ctcggtaccctcgagggatccATGCAAGACGAAGACGCTGTTGTGGC	agcagagattacctatctagaGTGGAAGCGGTCTGTCATGAAAAG	Prokaryotic expression
PbCOB.A.2	ctcggtaccctcgagggatccATGCAAGACGAAGATGCTGTTGTGGC	agcagagattacctatctagaGTGGAAGCGATTTGTCATGAAAAGG	Prokaryotic expression
PbC2H2.K16.2	ctcggtaccctcgagggatccATGACAAGAGAGGAATTAGGGTTTGG	agcagagattacctatctagaTGATGCAAAAGCATCAACTTTTGG	Prokaryotic expression
PbABF.E.2	ctcggtaccctcgagggatccATGGGGATACAGACAATGGGATCTC	agcagagattacctatctagaTACTAAAAGAAACCTGACCTTCTGTTTCC	Prokaryotic expression
PbABF.B	gttccggattacgctgttaacATGGGGTCTAATTTCAACTTCAAGAGC	tcattaaagcaggactctagaCCTATAACGTTCGTAAACTCGAGCACTC	Effector for dual-luciferase assay
PbABF.D.2	gttccggattacgctgttaacATGGTGGTTTCTGATGAGTCTGGAAG	tcattaaagcaggactctagaCGGCAAGCTTACAGCCCTCC	Effector for dual-luciferase assay
PbABF.E.1	gttccggattacgctgttaacATGGGGATACAGACAATGGGATCTC	tcattaaagcaggactctagaGAGGGGAGCTGATGATGTTCTACG	Effector for dual-luciferase assay
PbABF.E.2	gttccggattacgctgttaacATGGGGATACAGACAATGGGATCTC	tcattaaagcaggactctagaTACTAAAAGAAACCTGACCTTCTGTTTCC	Effector for dual-luciferase assay
PbC2H2.K16.2	gttccggattacgctgttaacATGACAAGAGAGGAATTAGGGTTTGG	tcattaaagcaggactctagaTGATGCAAAAGCATCAACTTTTGG	Effector for dual-luciferase assay
PbCOB.A.1	gtcgacggtatcgataagcttATGACTGAAATGGGTGGAGGTGC	cgctctagaactagtggatccGTCTATTTTTCTGAGGTTGAGGGCTG	Reporter for dual-luciferase assay
PbCOB.A.2	gtcgacggtatcgataagcttTCATGTCTTCTTCGTACCTCAAAGTGC	cgctctagaactagtggatccCTTTTTACAATAACGTGGAGCGAGC	Reporter for dual-luciferase assay
